# Supplementary material for: Dissolution-precipitation growth of uniform and clean two dimensional transition metal dichalcogenides
Source: Natl Sci Rev. 2020 May 30;8(3):nwaa115. doi: 10.1093/nsr/nwaa115 (PMC8288458; doi:10.1093/nsr/nwaa115)
Supplement: nwaa115_Supplemental_Files [file nwaa115_supplemental_files.zip]

Archive with 2 entries (2 files):
- Movie_S1_scale.mp4
- Supplementary data.docx
